# Supplementary material for: Membrane Separation Technology in Direct Air Capture
Source: Membranes (Basel). 2024 Jan 24;14(2):30. doi: 10.3390/membranes14020030 (PMC10889985; doi:10.3390/membranes14020030)
Supplement: Supplementary file 1 [file membranes-14-00030-s001.zip]

Archive with 1 entries (1 files):
- membranes-2796374-supplementary.pdf
